# Supplementary material for: Phytochemical Profile, Safety and Efficacy of a Herbal Mixture Used for Contraception by Traditional Health Practitioners in Ngaka Modiri Molema District Municipality, South Africa
Source: Plants (Basel). 2022 Jan 12;11(2):193. doi: 10.3390/plants11020193 (PMC8778889; doi:10.3390/plants11020193)
Supplement: Supplementary file 1 [file plants-11-00193-s001.zip]

Archive with 1 entries (1 files):
- plants-1523420-supplementary.pdf
